# Supplementary material for: Development of Silk Fibroin-Based Sponges Loaded with LL-37-Derived Peptides for the Control of Orthopedic Infections
Source: Int J Mol Sci. 2025 Aug 12;26(16):7775. doi: 10.3390/ijms26167775 (PMC12386548; doi:10.3390/ijms26167775)
Supplement: Supplementary file 1 [file ijms-26-07775-s001.zip]

Archive with 1 entries (1 files):
- ijms-3782367-supplementary.pdf
